# Supplementary material for: Defining Porphyromonas gingivalis strains associated with periodontal disease
Source: Sci Rep. 2024 Mar 14;14:6222. doi: 10.1038/s41598-024-56849-x (PMC10940620; doi:10.1038/s41598-024-56849-x)
Supplement: Supplementary file 1 — Supplementary Information 1. [file 41598_2024_56849_MOESM1_ESM.xlsx]

## Sheet: Sheet1
Name	Blast results	ISR_Sequnece
ATCC33277_381	ATCC33277;381	GAGCTTTCCCTGCTTCGAACTTTGCTTCTTTTTTTGAAGCGAGGCAAAAAGGGCAAAAAGAAAAAAATAAAGAGAGATAAGGGGCAACGGTCATGCAGCGCAAGGAGCTGCCACAGGCAGACGGAAGAGTTCGAATAAGAGAGAAGCAGTCCTATAGCTCAGTTGGTTAGAGCGCTACACT
RMA3725	RMA3725	GAGCTTTCCCTGCTTCGAACTTTGCTTCTTTTTTTGAAGCGAGGCAAAAAGGAAAAATAAAGAGAGATAAGGGGCAACGGTCATGCAGCCCAAGGAGCTGCCACAGGCAGACGGAAGAGTTCGAATAAGAGAGAAGCAGTCCTATAGCTCAGTTGGTTAGAGCGCTACACT
PG-strain_3	KCOM2802 170/171(99%); GMU202011 170/171(99%)	GAGCTTTCCCTGCTTCGAACTTTGCTTCTTTTTTTGAAGCGAGGCAAAAAGGAAAAATAAAGAGAGATAAGGGGCAACGGTCATGCAGCCCAAGGAGCTGCCACAGGCAGACGGAAGAGTTCGAATAAGAGACAAGCAGTCCTATAGCTCAGTTGGTTAGAGCGCTACACT
W83_W50	W83;W50	GAGCTTTCCCTGCTTCGAACTTTGCTTCTTTTTTTGAAGCGAGGCAAAAAGGGCAAAAAGAAAAAAATAAAGAGAGATAAGGGGCAACGGTCATGCAGCCCAAGGAGCTGCCACAGGCAGACGGAAGAGTTCGAATAAGAGAGAAGCAGTCCTATAGCTCAGTTGGTTAGAGCGCTACACT
KCOM3001	KCOM3001	GAGCTTTCCCTGCTTCGAACTTTCCTTCTTTTTTTGAAGCGAGGCAAAAAGGGCAAAAAGAAAAAAATAAAGAGAGATAAGGGGCAACGGTCATGCAGCGCAAGGAGCTGCCACAGGCAGACGGAAGAGTTCGAATAAGAGAGAAGCAGTCCTATAGCTCAGTTGGTTAGAGCGCTACACT
KCOM2798	KCOM2798	GAGCTTTCCCTGCTTCGAACTTTGCTTCTTTTTTTGAAGCGAGGCAAAAAGGGCAAAAAGAAAAAAATAAAGAGAGATAAGGGGCAACGGTCATGCAGCGCAAGGAGCTGCCACAGGCAGACGGAAGAGTTCGAATAAGAGACAAGCAGTCCTATAGCTCAGTTGGTTAGAGCGCTACACT
AJW4	AJW4	GAGGTTTCCCTGCTTCGAACTTTGCTTCTTTTTTTGAAGCGAGGCAAAAAGGGCAAAAAGAAAAAAATAAAGAGAGATAAGGGGCAACGGTCATGCAGCGCAAGGAGCTGCCACAGGCAGACGGAAGAGTTCGAATAAGAGAGAAGCAGTCCTATAGCTCAGTTGGTTAGAGCGCTACACT
PG-strain_8	TDC60 169/171(99%); KCOM2801 169/171(99%); KCOM3131 169/171(99%)	GAGGTTTCCCTGCTTCGAACTTTGCTTCTTTTTTTGAAGCGAGGCAAGAAGGAAAAATAAAGAGAGATAAGGGGCAACGGTCATGCAGCGCAAGGAGCTGCCACAGGCAGACGGAAGAGTTCGAATAAGAGAGAAGCAGTCCTATAGCTCAGTTGGTTAGAGCGCTACACT
PG-strain_9	TDC60 170/171(99%); KCOM2801 170/171(99%)	GAGGTTTCCCTGCTTCGAACTTTGCTTCTTTTTTTGAAGCGAGGCAAAAAGGAAAAATAAAGAGAGATAAGGGGCAACGGTCATGCAGCGCAAGGAGCTGCCACAGGCAGACGGAAGAGTTCGAATAAGAGAGAAGCAGTCCTATAGCTCAGTTGGTTAGAGCGCTACACT
PG-strain_10	GMU202011 170/171(99%)	GAGCTTTCCCTGCTTCGAACTTTGCTTCTTTTTTTGAAGCGAGGCAAAAAGGAAAAATAAAGAGAGATAAGGGGCAACGGTCATGCAGCGCAAGGAGCTGCCACAGGCATACGGAAGAGTTCGAATAAGAGACAAGCAGTCCTATAGCTCAGTTGGTTAGAGCGCTACACT
KCOM2796	KCOM2796	GAGGTTTCCCTGCTTCGAACTTTGCTTCTTTTTTTGAAGCGAGGCAAAAAGGGCAAAAAGAAAAAAATAAAGAGAGATAAGGGGCAACGGTCATGCAGCCCAAGGAGCTGCCACAGGCAGACGGAAGAGTTCGAATAAGAGAGAAGCAGTCCTATAGCTCAGTTGGTTAGAGCGCTACACT
TDC60_KCOM3131	TDC60; KCOM3131	GAGCTTTCCCTGCTTCGAACTTTGCTTCTTTTTTTGAAGCGAGGCAAAAAGGAAAAATAAAGAGAGATAAGGGGCAACGGTCATGCAGCGCAAGGAGCTGCCACAGGCAGACGGAAGAGTTCGAATAAGAGAGAAGCAGTCCTATAGCTCAGTTGGTTAGAGCGCTACACT
PG-strain_13	KCOM2800 171/173(99%); KCOM2803 171/173(99%);	GAGCTTTCCCTGCTTCGAACTTTCCTTCTTTTTTTTTGAAGCGAGGCAAAAAGGAAAAATAAAGAGAGATAAGGGGCAACGGTCATGCAGCGCAAGGAGCTGCCACAGGCATACGGAAGAGTTCGAATAAGAGACAAGCAGTCCTATAGCTCAGTTGGTTAGAGCGCTACACT
PG-strain_14	KCOM2802 170/171(99%)	GAACTTTCCCTGCTTCGAACTTTGCTTCTTTTTTTGAAGCGAGGCAAAAAGGAAAAATAAAGAGAGATAAGGGGCAACGGTCATGCAGCCCAAGGAGCTGCCACAGGCAGATGGAAGAGTTCGAATAAGAGACAAGCAGTCCTATAGCTCAGTTGGTTAGAGCGCTACACT
PG-strain_15	KCOM2800 171/172(99%); KCOM2803 171/172(99%);	GAGCTTTCCCTGCTTCGAACTTTCCTTCTTTTTTTTGAAGCGAGGCAAAAAGGAAAAATAAAGAGAGATAAGGGGCAACGGTCATGCAGCGCAAGGAGCTGCCACAGGCATACGGAAGAGTTCGAATAAGAGACAAGCAGTCCTATAGCTCAGTTGGTTAGAGCGCTACACT
PG-strain_16	KCOM2798 180/181(99%); AJW4 180/181(99%)	GAGGTTTCCCTGCTTCGAACTTTGCTTCTTTTTTTGAAGCGAGGCAAAAAGGGCAAAAAGAAAAAAATAAAGAGAGATAAGGGGCAACGGTCATGCAGCGCAAGGAGCTGCCACAGGCAGACGGAAGAGTTCGAATAAGAGACAAGCAGTCCTATAGCTCAGTTGGTTAGAGCGCTACACT
PG-strain_17	W83 180/181(99%); W50 180/181(99%);A7436 180/181(99%)	GAGCTTTCCCTGCTTCGAACTTTGCTTCTTTTTTTGAAGCGAGGCAAAAAGGGCAAAAAGAAAAAATAAAGAGAGATAAGGGGCAACGGTCATGCAGCCCAAGGAGCTGCCACAGGCAGACGGAAGAGTTCGAATAAGAGAGAAGCAGTCCTATAGCTCAGTTGGTTAGAGCGCTACACT
PG-strain_18	KCOM3001 178/181(98%); AJW4 178/181(98%)	GAGGTTTCCCTGCTTCGAACTTTCCTTCTTTTTTTGAAGCGAGGCAAAAAGGGCAAAAAGGAAAAATAAAGAGAGATAAGGGGCAACGGTCATGCAGCGCAAGGAGCTGCCACAGGCAGACGGAAGAGTTCGAATAAGAGAGAAGCAGTCCTATAGCTCAGTTGGTTAGAGCGCTACACT
PG-strain_19	KCOM2800 169/172(98%); KCOM2803 169/172(98%)	GAGCTTTCCCTGCTTCGAACTTTCCTTCTTTTTTTTGAAGCGAAGCAAAAAGGAAAAATAAAGAGAGATAAGGGGCAACGGTCATGCAGCCCAAGGAGCTGCCACAGGCAGACGGAAGAGTTCGAATAAGAGAGAAGCAGTCCTATAGCTCAGTTGGTTAGAGCGCTACACT
PG-strain_20	ATCC33277 180/181(99%);381 180/181(99%)	GAGCTTTCCCTGCTTCGAACTTTGCTTCTTTTTTTGAAGCGAGGCAAAAAGGGCAAAAAGAAAAAAATAAAGAGAGATAAGGGACAACGGTCATGCAGCGCAAGGAGCTGCCACAGGCAGACGGAAGAGTTCGAATAAGAGAGAAGCAGTCCTATAGCTCAGTTGGTTAGAGCGCTACACT
PG-strain_21	W83 180/181(99%); W50 180/181(99%);A7436 180/181(99%)	GAGCTTTCCCTGCTTCGAACTTTGCTTCTTTTTTTGAAGCGAGGCAAAAAGGGCAAAAAGAAAAAAATAAAGAGAGATAAGGGGCAACGGTCATGCAGCCCAAGGAGCTGCCACAGGCGGACGGAAGAGTTCGAATAAGAGAGAAGCAGTCCTATAGCTCAGTTGGTTAGAGCGCTACACT
PG-strain_22	W83 180/181(99%); W50 180/181(99%);A7436 180/181(99%)	GAGCTTTCCCTGCTTCGAACTTTGCTTCTTTTTTGGAAGCGAGGCAAAAAGGGCAAAAAGAAAAAAATAAAGAGAGATAAGGGGCAACGGTCATGCAGCCCAAGGAGCTGCCACAGGCAGACGGAAGAGTTCGAATAAGAGAGAAGCAGTCCTATAGCTCAGTTGGTTAGAGCGCTACACT
PG-strain_23	TDC60 170/171(99%)	GAGCTTTCCCTGCTTCGAACTTTGCTTCTTTTTTTGAAGCGAGGCAAAAAGGAAAAATAAAGAGAGATAAGGAGCAACGGTCATGCAGCGCAAGGAGCTGCCACAGGCAGACGGAAGAGTTCGAATAAGAGAGAAGCAGTCCTATAGCTCAGTTGGTTAGAGCGCTACACT
KCOM2801	KCOM2801	GAGGTTTCCCTGCTTCGAACTTTGCTTCTTTTTTTGAAGCGAGGCAAAAAGGAAAAATAAAGAGAGATAAGGGGCAACGGTCATGCAGCCCAAGGAGCTGCCACAGGCAGACGGAAGAGTTCGAATAAGAGAGAAGCAGTCCTATAGCTCAGTTGGTTAGAGCGCTACACT
PG-strain_25	ATCC33277 180/181(99%);381 180/181(99%)	GAGCTTTCCCTGCTTCGAACTTTGCTTCTTTTTTTGAAGCGAGGCAAAAAGGGCAAAAAGAAAAAAATAAAGAGAGATAAGGGGCAACGGTCATGCAGCGCAAGGAGCTGCCACAGGCAGACGGAAGAGTTCGAATAAGAGAGAACAGTCCTATAGCTCAGTTGGTTAGAGCGCTACACT
PG-strain_26	ATCC33277 180/181(99%);381 180/181(99%)	GAGCTTTCCCTGCTTCGAACTTTGCTTCTTTTTTTGAAGCGAGGCAAAAAGGGCAAAAAGAAAAAAATAAAGAGAGATAAGGGGCAACGGTCATGCAGCGCAAGGAGCTGCCACAGGCAGACGGAAGAGTTCGAATAAGAGAGAAGCAGTCCTATAGCTCAGCTGGTTAGAGCGCTACACT
PG-strain_27	KCOM2802 169/171(99%); GMU202011 169/171(99%)	GAGCTTTCCCTGCTTCGAACTTTGCTTCTTTTTTTGAAGCGGGGCAAAAAGGAAAAATAAAGAGAGATAAGGGGCAACGGTCATGCAGCCCAAGGAGCTGCCACAGGCAGACGGAAGAGTTCGAATAAGAGACAAGCAGTCCTATAGCTCAGTTGGTTAGAGCGCTACACT
PG-strain_28	KCOM2802 169/171(99%); GMU202011 169/171(99%)	GAGCTTTCCCTGCTTCGAACTTTGCTTCTTTTTTTGAAGCGAGGCAAAAAGGAAAAATAAAGAGAGATAAGGGGCAACGGTCATGCAGCCCAAGGAGCTGCCACAGGCAGACGGAAGAGTTCAAATAAGAGACAAGCAGTCCTATAGCTCAGTTGGTTAGAGCGCTACACT
PG-strain_29	KCOM2802 169/171(99%); GMU202011 169/171(99%)	GAGCTTTCCCTGCTTCGAACTTTGCTTCTTTTTTTGAAGCGAGGCAAAAAGGAAAAATAAAGAGAGGTAAGGGGCAACGGTCATGCAGCCCAAGGAGCTGCCACAGGCAGACGGAAGAGTTCGAATAAGAGACAAGCAGTCCTATAGCTCAGTTGGTTAGAGCGCTACACT
PG-strain_30	KCOM2796 179/181(99%)	GAGGTTTCCCTGCTTCGAACTTTGCTTCTTTTTTTGAAGCGAGGCAAAAAGGGCAAAAAGAAAAAAATAAAGAGAGATAAGGAGCAACGGTCATGCAGCCCAAGGAGCTGCCACAGGCAGACGGAAGAGTTCGAATAAGAGACAAGCAGTCCTATAGCTCAGTTGGTTAGAGCGCTACACT
PG-strain_31	ATCC33277 180/181(99%);381 180/181(99%)	GAGCTTTCCCTGCTTCGAACTTTGCTTCTTTTTTTGAAGCGAGGCAAAAAGGGCAAAAAGAAAAAAATAAAGAGAGATAAGGGGCAACGGTCATGCAGCGCAAGGAGCTGCCACAGGCAGACGGAAGAGTTCGAATAAGAGAGAAGCAGTCCTATAGCTCAGTTGGTTGGAGCGCTACACT
PG-strain_32	KCOM2802 169/171(99%); GMU202011 169/171(99%)	GAGCTTTCCCTGCTTCGAACTTTGCTTCTTCTTTTGAAGCGAGGCAAAAAGGAAAAATAAAGAGAGATAAGGGGCAACGGTCATGCAGCCCAAGGAGCTGCCACAGGCAGACGGAAGAGTTCGAATAAGAGACAAGCAGTCCTATAGCTCAGTTGGTTAGAGCGCTACACT
PG-strain_33	TDC60 169/171(99%); KCOM2801 169/171(99%); KCOM3131 169/171(99%)	GAGGTTTCCCTGCTTCGAACTTTCCTTCTTTTTTTGAAGCGAGGCAAAAAGGAAAAATAAAGAGAGATAAGGGGCAACGGTCATGCAGCGCAAGGAGCTGCCACAGGCAGACGGAAGAGTTCGAATAAGAGAGAAGCAGTCCTATAGCTCAGTTGGTTAGAGCGCTACACT
PG-strain_34	TDC60 168/171(98%); KCOM2801 168/171(98%); KCOM3131 168/171(98%)	GAGGTTTCCCTGCTTCGAACTTTCCTTCTTTTTTTGAAGCGAGGCAAAAAGGAAAAAAAAGAGAGATAAGGGGCAACGGTCATGCAGCGCAAGGAGCTGCCACAGGCAGACGGAAGAGTTCGAATAAGAGAGAAGCAGTCCTATAGCTCAGTTGGTTAGAGCGCTACACT
PG-strain_35	HG1691old 170/171(99%)	GAGCTTTCCCTGCTTCGAACTTTGCTTCTTTTTTTGAAGCGAGGCAAAAAGGAAAAATAAAGAGAGATAAGGGGCAACGGTCATGCAGCCCAAGGAGCTGCCACAGGCAGACGGAAGAGTTCGAATAAGAGAGAAGCAGTCCTACAGCTCAGTTGGTTAGAGCGCTACACT
PG-strain_36	ATCC33277 179/181(99%);381 179/181(99%)	GAGCTTTCCCTGCTTCGAACTTTGCTTCTTTTTTTGAAGCGAGGCAAAAAGGGCAAAAAGAAAAAAATAAAGAGAGATAAGGGACAACGGTCATGCAGCGCAAGGAGCTGCCACAGGCAGACGGAAGAGTTCGAATAAGAGAGAAGCAGTCCTATGGCTCAGTTGGTTAGAGCGCTACACT
PG-strain_37	ATCC33277 180/181(99%);381 180/181(99%)	GAGCTTTCCCTGCTTCGAACTTTGCTTCTCTTTTTGAAGCGAGGCAAAAAGGGCAAAAAGAAAAAAATAAAGAGAGATAAGGGGCAACGGTCATGCAGCGCAAGGAGCTGCCACAGGCAGACGGAAGAGTTCGAATAAGAGAGAAGCAGTCCTATAGCTCAGTTGGTTAGAGCGCTACACT
PG-strain_38	KCOM2802 169/171(99%); GMU202011 169/171(99%)	GAGCTTTCCCTGCTTCGAACTTTGCTTCTTTTTTTGAAGCGAGGCAAAAAGGAAAAATAAAGAGAGATAAGGGGCAACGGTCATGCAGCCCAAGGAGCTACCACAGGCAGACGGAAGAGTTCGAATAAGAGACAAGCAGTCCTATAGCTCAGTTGGTTAGAGCGCTACACT
PG-strain_39	TDC60 169/171(99%); KCOM2801 169/171(99%); KCOM3131 169/171(99%)	GAGCTTTCCCTGCTTCGAACTTTGCTTCTTTTTTTGAAGCGAGGCAAAAAGGAAAAATAAAGAGAGATAAGGGGCAACGGTCATGCAGCCCAAGGAGCTGCCGCAGGCAGACGGAAGAGTTCGAATAAGAGAGAAGCAGTCCTATAGCTCAGTTGGTTAGAGCGCTACACT
PG-strain_40	ATCC33277 180/181(99%);381 180/181(99%)	GAGCTTTCCCTGCTTCGAACTTTGCTTCTTTTTTTGAAGCGAGGCAAAAAGGGCAAAAAGAAAAAAATAAAGAGAGATAAGGGGCAACGGTCATGCAGCGCAAGGAGCTGCCACAGGCAGACGGAAGAGTTCGAATAAGAGAGAAGCAGTCCCATAGCTCAGTTGGTTAGAGCGCTACACT
PG-strain_41	GMU202011 169/171(99%)	GAGCTTTCCCTGCTTCGAACTTTGCTTCTTTTTTTGAAGCGAGGCAAAAAGGAAAAATAAAGAGAGATAAGGGGCAACGGTCATGCAGCGCAAGGAGCTGCCGCAGGCATACGGAAGAGTTCGAATAAGAGACAAGCAGTCCTATAGCTCAGTTGGTTAGAGCGCTACACT
PG-strain_42	KCOM2802 169/171(99%); GMU202011 169/171(99%)	GAGCTCTCCCTGCTTCGAACTTTGCTTCTTTTTTTGAAGCGAGGCAAAAAGGAAAAATAAAGAGAGATAAGGGGCAACGGTCATGCAGCCCAAGGAGCTGCCACAGGCAGACGGAAGAGTTCGAATAAGAGACAAGCAGTCCTATAGCTCAGTTGGTTAGAGCGCTACACT
PG-strain_43	KCOM2802 169/171(99%)	GAGCTTTCCCTGCTTCGAACTTTGCTTCTTTTTTTGAAGCGAGGCAAAAAGGAAAAATAAAGAGAGATAAGGGGCAACGGTCATGCAGCCCAAGGAGCTGCCACAGGCAGACGGAAGAGTTCGAATAAGAGACAAGCAGTCCTATAGCTCAGTTGGTTAGAGCGCTACGCT
PG-strain_44	ATCC33277 180/181(99%);381 180/181(99%)	GAGCTTTCCCTGCTTCGAACTTTGCTTCTTTTTTTGAAGCGAGGCAAAAAGGGCAAAAAGAAAAAAATAAAGAGAGATAAGGGGCAACGGTCATGCGGCGCAAGGAGCTGCCACAGGCAGACGGAAGAGTTCGAATAAGAGAGAAGCAGTCCTATAGCTCAGTTGGTTAGAGCGCTACACT
PG-strain_45	KCOM2802 169/171(99%); GMU202011 169/171(99%)	GAGCTTTCCCTGCTTCGAACTTTGCTTCTTTTTTTGAAGCGAGGCAAAAAGGAAAAATAAAGAGAGATAAGGGGCAACGGTCATGCAGCCCAAGGAGCTGCCACAGGCAGACGGAAGAGTTCGAATAAGAGACAAGCAGTCCTGTAGCTCAGTTGGTTAGAGCGCTACACT
